# Supplementary material for: Study of Polyethylene Oxide-b-Poly(ε-caprolactone-ran-δ-valerolactone) Amphiphilic Architectures and Their Effects on Self-Assembly as a Drug Carrier
Source: Polymers (Basel). 2025 Apr 10;17(8):1030. doi: 10.3390/polym17081030 (PMC12030258; doi:10.3390/polym17081030)
Supplement: Supplementary file 1 [file polymers-17-01030-s001.zip]

Archive with 1 entries (1 files):
- polymers-3554949-supplementary.pdf
